# Supplementary material for: Microbial Safety and Sensory Analyses of Cold-Smoked Salmon Produced with Sodium-Reduced Mineral Salts and Organic Acid Salts
Source: Foods. 2022 May 19;11(10):1483. doi: 10.3390/foods11101483 (PMC9141012; doi:10.3390/foods11101483)
Supplement: Supplementary file 1 [file foods-11-01483-s001.zip]

Archive with 3 entries (3 files):
- Table S1 .pdf
- Table S3.pdf
- Tables S2 ANOVA data.pdf
